# Supplementary material for: Favorable prognosis in colorectal cancer patients with co-expression of c-MYC and ß-catenin
Source: BMC Cancer. 2016 Sep 13;16(1):730. doi: 10.1186/s12885-016-2770-7 (PMC5020485; doi:10.1186/s12885-016-2770-7)
Supplement: Additional file 3: — Raw data of c-MYC and ß-catenin status obtained from cohort1. (XLSX 51 kb) [file 12885_2016_2770_MOESM3_ESM.xlsx]

## Sheet: 140400619_367CRC_kyu
Array_No	IHC	RNA	bCatNu	LOC	GROSS	SIZE	DEPTH	Tstage	DIFF	LN_stage	pNstage	LYM_INV	NER_INV	VEIN_INV	T_border	St_rxn	META	Stage	MSI	Chemo	D_Alive	OSR_mon
case1	5	1	0	7	1	2	3	0	1	0	0	0	0	0	1	2	0	0	0	0	1	19.8667
case2	0	1	0	7	1	2.5	5	1	1	0	0	0	0	0	1	2	0	1	0	0	1	64.0667
case3	0	1	0	2	2	3.2	6	2	2	0	0	0	0	0	2	0	0	1	2	0	1	72.6
case4	0	2	0	7	1	6	6	2	2	0	0	1	0	0	1	0	0	1	2	0	1	70.2667
case5	0	3	0	7	2	4	6	2	1	0	0	1	0	0	2	0	0	1	0	0	1	63.6
case6	0	0	0	2	3	3.5	7	3	2	0	0	1	0	0	2	1	0	2	0	0	1	81.8
case7	0	1	0	7	2	6	7	3	2	0	0	1	0	0	1	3	0	2	0	2	1	81.5667
case8	5	2	5	7	3	4.4	7	3	2	0	0	1	1	1	2	1	0	2	0	2	1	79.7
case9	0	0	0	8	1	4	7	3	5	0	0	0	0	0	2	0	0	2	0	2	1	78.4333
case10	0	1	0	8	2	6.5	7	3	2	0	0	1	0	0	1	3	0	2	0	2	1	17.3333
case11	5	2	0	2	1	5.5	7	3	2	0	0	0	0	0	2	0	0	2	#NULL!	2	0	55.6
case12	0	1	0	6	3	5	7	3	2	0	0	0	1	0	2	#NULL!	0	2	0	2	0	62.9
case13	0	1	0	4	2	7.5	7	3	2	0	0	0	0	0	2	1	0	2	0	2	1	72.7
case14	5	2	0	7	3	4	7	3	1	0	0	1	0	0	2	1	0	2	0	2	1	72.7
case15	0	2	0	3	2	6	7	3	1	0	0	0	0	0	2	1	0	2	0	2	1	71.0667
case16	0	2	0	7	2	3.3	7	3	2	0	0	0	0	0	2	2	0	2	0	2	1	71.0667
case17	0	1	0	4	2	6	7	3	3	0	0	1	0	0	2	2	0	2	2	0	1	70.7667
case18	0	1	0	8	2	5	7	3	2	0	0	0	0	0	2	2	0	2	0	2	1	69.6333
case19	0	1	0	2	2	3.5	7	3	2	0	0	1	0	0	2	0	0	2	0	2	1	69.1667
case20	0	2	0	7	2	6.5	7	3	5	0	0	0	0	0	2	1	0	2	0	2	1	68.3
case21	5	1	0	2	1	6	7	3	2	0	0	0	0	0	2	1	0	2	2	2	1	68.0333
case22	0	1	0	6	3	5	7	3	5	0	0	0	0	0	2	0	0	2	0	2	1	67.4667
case23	0	0	0	3	1	10	7	3	1	0	0	0	0	0	2	1	0	2	#NULL!	2	1	67.4667
case24	0	2	0	8	2	7	7	3	2	0	0	1	1	0	2	2	0	2	0	2	1	67.1333
case25	0	2	0	3	2	9.5	7	3	2	0	0	0	0	0	2	1	0	2	0	2	1	66.8
case26	0	0	0	8	2	8	7	3	1	0	0	0	0	0	2	0	0	2	0	2	0	11.6333
case27	0	1	0	3	1	4.5	7	3	1	0	0	0	0	0	2	0	0	2	0	2	1	65.7
case28	5	3	0	2	2	8.5	7	3	2	0	0	0	0	0	2	0	0	2	2	2	1	65.5
case29	5	3	0	2	2	10	7	3	2	0	0	0	0	0	2	0	0	2	2	0	1	65.3667
case30	0	2	0	1	2	2.5	7	3	2	0	0	0	0	0	2	0	0	2	0	2	1	63.6
case31	0	0	0	6	2	6.5	10	4	2	0	0	0	0	0	1	1	0	2	0	2	1	85.0667
case32	0	2	0	4	3	2.5	10	4	2	0	0	1	0	0	2	1	0	2	0	0	0	67.7
case33	5	1	0	1	2	5	9	4	4	0	0	0	0	0	1	2	0	2	2	2	1	82.5
case34	0	2	5	7	2	8.5	11	4	2	0	0	1	0	0	2	1	0	2	2	2	0	47.5
case35	5	0	5	8	3	8.5	10	4	2	0	0	0	0	0	2	0	0	2	0	2	1	29.8667
case36	0	1	0	6	3	12	10	4	5	0	0	0	0	0	1	2	0	2	2	2	1	66.5333
case37	0	1	0	2	2	8	10	4	2	0	0	0	0	0	2	0	0	2	2	0	1	64.7667
case38	0	0	0	7	1	5.5	9	4	5	0	0	0	0	0	1	0	0	2	0	2	1	61.4
case39	0	1	0	8	1	4.3	6	2	1	2	2	0	0	0	1	0	0	3	0	2	1	67.2667
case40	0	0	0	2	3	7.5	7	3	2	2	2	1	0	0	2	0	0	3	#NULL!	2	0	20.4667
case41	0	1	0	8	1	4.2	7	3	2	1	1	1	1	0	2	0	0	3	0	2	1	80.3
case42	0	2	0	8	2	6	7	3	2	1	1	1	0	0	2	1	0	3	0	2	1	80.1667
case43	0	0	0	8	2	4	7	3	2	1	1	1	1	0	2	0	0	3	0	2	1	0.933333
case44	0	2	5	7	2	4	7	3	2	2	2	1	1	0	2	0	0	3	0	2	1	28.9
case45	0	1	0	8	2	7.3	7	3	2	1	1	1	1	0	2	2	0	3	0	2	0	1.2
case46	0	1	0	8	1	4	7	3	1	1	1	0	1	0	2	1	0	3	0	2	0	33.2
case47	0	0	0	8	3	6	7	3	2	1	1	0	0	0	2	0	0	3	0	2	1	10.2333
case48	0	1	0	6	3	2.4	7	3	2	1	1	1	1	0	2	0	0	3	0	2	0	21.4333
case49	0	3	0	6	3	10	7	3	2	1	1	0	1	0	2	0	0	3	0	2	1	78.7
case50	0	3	0	7	3	5.5	7	3	2	1	1	0	0	0	2	0	0	3	0	2	1	77.9667
case51	0	2	0	2	2	5.5	7	3	2	1	1	1	0	0	2	0	0	3	0	0	1	8.9
case52	0	2	5	8	3	4.9	7	3	2	1	1	1	1	0	2	0	0	3	0	2	1	76.9
case53	0	0	0	7	3	4.9	7	3	2	1	1	1	0	0	2	0	0	3	0	2	1	76.1
case54	5	2	0	8	2	4.5	7	3	2	2	2	1	1	0	2	1	0	3	0	2	1	27.5667
case55	0	0	0	2	2	3.8	7	3	3	2	2	1	1	0	2	1	0	3	0	2	0	15.4667
case56	0	2	0	7	2	4.2	7	3	2	2	2	1	1	1	2	1	0	3	0	2	1	74.9333
case57	0	2	5	6	3	5.5	7	3	2	1	1	1	0	0	2	1	0	3	0	2	1	74.5667
case58	5	2	0	1	2	8.5	7	3	2	1	1	0	0	0	2	1	0	3	0	0	1	1.26667
case59	0	1	0	8	3	5	7	3	2	1	1	1	1	0	2	1	0	3	0	0	0	0.7
case60	0	2	0	3	2	9	7	3	2	1	1	1	0	0	1	2	0	3	2	2	1	70.1333
case61	5	1	0	2	2	10.4	7	3	2	1	1	1	1	1	2	1	0	3	0	2	1	68.2
case62	5	4	0	6	3	2.2	7	3	2	1	1	0	1	0	2	1	0	3	0	2	1	65.6
case63	0	1	0	8	2	4	7	3	2	1	1	0	0	0	2	2	0	3	0	0	1	64.7667
case64	0	2	0	2	2	4	7	3	2	2	2	1	0	0	2	1	0	3	0	2	1	63.3667
case65	5	3	0	8	2	4.2	7	3	2	1	1	1	0	0	2	1	0	3	0	2	1	61.6333
case66	0	2	5	7	2	3.8	7	3	2	1	1	1	0	0	2	0	0	3	0	2	1	61.5
case67	0	2	0	7	3	6	10	4	2	1	1	1	1	0	2	1	0	3	0	2	1	84.7667
case68	5	0	0	2	3	6.8	9	4	1	1	1	1	1	1	2	0	0	3	0	2	0	77.4333
case69	5	2	0	8	2	6	10	4	2	1	1	1	0	0	1	2	0	3	0	2	1	82.4
case70	5	1	0	2	3	5	10	4	3	2	2	1	1	1	2	3	0	3	0	2	0	3.6
case71	5	2	0	8	3	5.5	9	4	2	2	2	1	1	0	2	0	0	3	#NULL!	2	0	52.9
case72	5	3	0	2	3	7.5	9	4	2	2	2	0	0	0	2	1	0	3	0	2	1	74.2333
case73	0	0	0	8	3	7	9	4	3	2	2	1	0	0	2	1	0	3	0	2	0	5.33333
case74	0	2	0	8	3	7.5	9	4	2	2	2	0	0	0	2	1	0	3	0	2	1	66.8667
case75	0	2	0	5	1	4.5	6	2	1	1	1	1	0	1	2	1	1	4	0	2	1	80.1667
case76	5	3	0	8	3	8.3	7	3	2	2	2	0	0	1	2	0	1	4	0	2	0	11.8333
case77	0	1	0	1	2	4.5	7	3	2	1	1	1	1	0	2	2	1	4	0	2	0	15
case78	0	0	5	2	2	6.5	7	3	3	2	2	1	0	0	2	0	1	4	0	2	0	22.2
case79	0	1	0	7	2	6	7	3	2	2	2	1	1	1	2	0	1	4	#NULL!	2	0	39.3667
case80	0	2	0	8	2	6.5	7	3	2	1	1	1	0	0	2	1	1	4	0	2	0	16.9333
case81	5	1	0	7	2	6.5	7	3	5	2	2	1	1	1	2	0	1	4	2	2	0	4.23333
case82	0	1	0	7	2	6	9	4	2	2	2	1	0	1	2	0	1	4	0	0	0	34.6667
case83	0	0	0	7	2	8	9	4	2	2	2	1	1	1	2	1	1	4	0	2	0	6.36667
case84	0	1	0	8	2	6	9	4	2	2	2	1	1	1	2	0	1	4	0	0	0	1.9
case85	0	0	0	7	3	7	9	4	5	2	2	1	0	1	2	0	1	4	0	2	0	20.8667
case86	0	1	0	1	3	4	9	4	2	1	1	0	0	0	2	1	1	4	0	2	1	74.9333
case87	0	0	0	4	3	2.5	9	4	3	1	1	1	1	1	2	1	1	4	0	0	0	1.2
case88	0	1	0	2	2	7	9	4	2	0	0	1	1	0	1	1	1	4	0	2	0	8.46667
case89	5	2	0	7	3	7	9	4	3	2	2	1	1	1	2	2	1	4	0	2	0	20.4667
case90	0	0	0	3	2	3.5	1011	4	2	1	1	1	1	0	2	1	1	4	0	0	0	2.36667
case91	0	3	0	2	1	6	9	4	2	1	1	1	1	0	2	0	1	4	0	2	1	63.3667
case92	5	1	0	2	3	3	9	4	2	2	2	1	1	1	2	0	1	4	0	2	0	15.4667
case93	0	1	0	1	3	2.9	9	4	2	2	2	1	1	0	2	1	1	4	0	2	1	61.5
case94	20	1	0	8	1	13	3	0	1	0	0	0	0	0	1	0	0	0	0	0	1	1.9
case95	40	2	0	8	1	3.6	6	2	1	0	0	1	0	0	1	2	0	1	0	0	0	45
case96	70	2	5	7	1	3	6	2	1	0	0	0	0	0	1	0	0	1	0	0	1	37.5333
case97	80	2	0	8	1	2.7	6	2	2	0	0	0	0	0	2	0	0	1	0	0	1	71.2
case98	80	4	0	8	2	3.5	6	2	2	0	0	0	0	0	2	0	0	1	0	0	1	62.4333
case99	20	2	0	2	1	1.8	6	2	2	0	0	1	0	0	2	1	0	1	0	0	1	62.2
case100	10	3	5	1	3	2	7	3	2	0	0	0	0	0	2	0	0	2	0	2	1	78.4667
case101	20	1	0	8	2	7.1	7	3	5	0	0	0	0	0	1	0	0	2	0	2	1	7.63333
case102	10	2	0	8	2	7	7	3	2	0	0	0	0	0	1	2	0	2	0	2	0	22.0667
case103	70	2	0	3	2	10.8	7	3	2	2	2	0	0	0	1	1	0	2	0	2	1	75.4
case104	10	1	0	3	2	9	7	3	2	0	0	1	0	0	1	1	0	2	2	2	1	70.1333
case105	10	1	0	3	2	10	7	3	2	0	0	1	0	0	2	0	0	2	2	2	1	69.8333
case106	60	1	0	3	1	3	7	3	1	0	0	0	0	0	2	1	0	2	0	2	1	69.6667
case107	60	1	5	8	2	5	7	3	2	0	0	1	1	1	2	1	0	2	0	0	0	6.1
case108	10	2	5	2	3	9.5	7	3	3	0	0	0	0	0	2	0	0	2	2	2	1	69.2
case109	70	2	0	7	2	5.2	7	3	2	0	0	0	0	0	1	0	0	2	0	2	1	68.9667
case110	40	1	0	8	1	10	7	3	5	0	0	0	0	0	2	1	0	2	2	2	1	68.7333
case111	70	3	0	4	2	7.5	7	3	2	0	0	0	1	0	2	0	0	2	2	2	1	65.2333
case112	10	2	0	8	2	7	7	3	2	0	0	0	0	0	2	1	0	2	0	0	1	65.1333
case113	60	3	0	7	3	4	7	3	1	0	0	0	0	0	2	1	0	2	0	0	1	62.9
case114	70	3	0	4	2	9	7	3	2	0	0	0	0	0	2	1	0	2	2	2	1	62.6667
case115	40	2	0	1	2	4.5	7	3	2	0	0	0	0	0	1	0	0	2	2	0	1	61.8667
case116	10	2	0	7	2	4.5	9	4	2	0	0	1	1	0	2	1	0	2	0	2	1	72.8333
case117	10	3	0	2	1	2.7	5	1	2	1	1	0	0	0	1	2	0	3	0	2	1	74.3333
case118	90	4	0	7	1	2.3	6	2	2	2	2	1	0	0	1	0	0	3	0	2	1	74
case119	40	3	0	2	1	3.5	6	2	2	1	1	1	0	0	2	0	0	3	0	2	1	70.0333
case120	70	3	0	5	2	2	6	2	1	1	1	1	0	0	2	0	0	3	0	2	1	63.5
case121	10	1	0	8	3	6	7	3	2	1	1	1	1	0	2	1	0	3	0	2	1	84.6
case122	20	2	0	8	2	5	7	3	2	1	1	1	1	0	2	2	0	3	0	2	1	31.2333
case123	10	3	5	7	3	3.4	7	3	2	1	1	0	1	0	2	0	0	3	0	2	0	66.9
case124	20	3	0	2	3	4.5	7	3	2	2	2	1	0	0	2	1	0	3	0	0	0	5.73333
case125	10	1	0	8	2	5	7	3	2	1	1	0	1	0	2	0	0	3	0	2	1	74.9333
case126	10	3	0	5	3	5	7	3	2	1	1	0	0	0	2	1	0	3	0	2	1	74.5667
case127	70	3	0	2	2	5	7	3	2	2	2	1	0	0	2	#NULL!	0	3	0	2	1	74
case128	50	3	5	7	2	5	7	3	2	1	1	1	1	1	2	3	0	3	0	2	1	70.8333
case129	10	2	0	8	3	8	7	3	2	1	1	1	0	0	2	1	0	3	0	2	1	68.2667
case130	70	1	0	2	2	8.5	7	3	3	1	1	1	0	0	2	1	0	3	2	2	1	68.0667
case131	30	2	0	2	2	3	7	3	2	1	1	1	0	0	2	1	0	3	0	2	1	66.1667
case132	10	2	5	7	3	5	9	4	2	2	2	1	0	0	2	1	0	3	0	2	1	71.0667
case133	30	3	5	8	3	6	9	4	3	2	2	1	1	0	2	2	0	3	0	2	0	37.8667
case134	10	2	5	1	3	5.5	9	4	3	#NULL!	2	1	0	1	2	1	0	3	0	2	0	42.9
case135	50	3	0	7	3	5.3	7	3	2	1	1	1	1	1	2	0	1	4	2	2	1	73.5333
case136	20	1	0	6	3	5.5	7	3	2	0	0	1	1	1	2	0	1	4	2	2	0	53.9333
case137	20	2	0	7	3	3.2	7	3	2	2	2	1	1	0	2	2	1	4	0	0	0	6.96667
case138	10	3	5	2	2	5	7	3	2	1	1	1	0	0	2	0	1	4	0	2	0	18.8667
case139	20	2	5	4	2	5.5	7	3	2	0	0	0	0	0	2	3	1	4	0	2	0	49.6
case140	70	2	0	7	2	3	7	3	2	2	2	1	0	1	2	1	1	4	0	0	0	3.73333
case141	30	1	0	8	2	8	7	3	2	2	2	1	0	0	2	1	1	4	0	2	0	14.7333
case142	30	3	0	7	3	4.5	7	3	2	2	2	0	0	0	2	0	1	4	0	2	0	13.7667
case143	20	0	0	2	3	5.5	9	4	2	1	1	1	0	1	2	1	1	4	0	2	0	29
case144	40	3	5	3	3	4.5	10	4	2	#NULL!	#NULL!	1	1	1	2	1	1	4	0	2	0	14.6
case145	50	0	0	2	2	10	9	4	3	2	2	1	0	0	2	2	1	4	2	2	0	15.3
case146	70	4	0	7	3	7.3	9	4	2	2	2	1	1	1	2	1	1	4	0	2	0	14.4333
case147	0	1	10	8	1	5	5	1	1	0	0	1	0	0	1	2	0	1	0	0	1	70.2667
case148	0	2	50	8	1	1	5	1	1	0	0	0	0	0	2	2	0	1	#NULL!	0	1	64.3
case149	0	1	70	7	1	4.5	6	2	1	0	0	0	0	0	1	2	0	1	0	0	1	84.9667
case150	0	0	40	2	1	13	6	2	1	0	0	0	0	0	2	0	0	1	0	0	1	82.1667
case151	0	1	80	3	1	2	6	2	1	0	0	0	0	0	2	0	0	1	#NULL!	0	1	70.5333
case152	0	1	20	8	1	7	6	2	2	0	0	0	0	0	1	0	0	1	0	0	1	65.1333
case153	5	2	10	2	2	4.5	7	3	2	0	0	1	0	1	2	0	0	2	0	2	1	84.1333
case154	5	3	60	8	2	4	7	3	2	0	0	0	0	0	2	1	0	2	#NULL!	2	1	83.1
case155	5	1	10	7	2	10	7	3	2	0	0	1	0	0	1	2	0	2	0	2	1	31.7667
case156	0	2	10	2	2	2	7	3	2	0	0	0	0	0	2	2	0	2	0	0	1	81.3
case157	5	1	80	8	2	3.8	7	3	2	0	0	0	1	0	2	2	0	2	0	2	1	80.5333
case158	5	3	10	7	2	5.5	7	3	2	0	0	0	0	0	2	1	0	2	0	2	1	79.8333
case159	0	3	10	2	2	5.5	7	3	2	0	0	0	0	0	2	0	0	2	0	2	1	78.7
case160	5	3	40	3	3	6	7	3	2	0	0	0	1	0	2	0	0	2	0	2	1	77.3667
case161	0	3	80	4	3	5.7	7	3	2	0	0	1	0	0	2	1	0	2	0	2	1	77.1333
case162	0	2	40	8	2	8.5	7	3	2	0	0	0	0	0	2	2	0	2	0	2	1	74.2333
case163	0	1	60	4	2	6.7	7	3	2	0	0	1	0	0	1	0	0	2	0	2	1	73.5333
case164	0	2	10	7	2	6	7	3	2	0	0	0	0	0	1	0	0	2	2	0	1	72.8333
case165	0	1	70	8	2	3.5	7	3	2	0	0	0	0	0	2	1	0	2	0	2	1	72.1333
case166	0	2	60	7	2	5	7	3	2	0	0	1	0	0	2	1	0	2	0	2	1	68.0333
case167	0	1	10	3	3	8	7	3	2	0	0	1	0	0	2	1	0	2	0	2	1	67.1
case168	5	2	10	8	2	2.2	7	3	2	0	0	1	0	0	2	0	0	2	0	2	1	66.1
case169	5	3	70	7	2	1.7	7	3	1	0	0	0	0	1	1	0	0	2	0	2	1	65.6333
case170	0	1	50	1	2	6.5	7	3	2	0	0	0	0	0	1	1	0	2	0	2	1	62.5667
case171	5	1	10	5	3	4.5	9	4	2	0	0	0	0	0	2	2	0	2	0	2	1	84.3667
case172	0	2	20	4	2	5.5	9	4	2	0	0	0	0	1	2	0	0	2	0	2	1	65
case173	5	1	10	8	1	3.5	6	2	2	1	1	1	0	0	2	0	0	3	0	2	1	79.3667
case174	0	1	10	2	2	8.5	7	3	2	1	1	1	0	0	2	1	0	3	0	2	1	84.8333
case175	0	0	80	1	2	7.5	7	3	3	1	1	1	0	0	1	0	0	3	2	2	1	80.6333
case176	5	2	10	7	2	5.8	7	3	2	1	1	1	0	0	2	0	0	3	0	2	1	27.4333
case177	0	1	20	8	1	5	7	3	2	1	1	0	0	0	1	0	0	3	0	2	1	79.0333
case178	0	2	10	6	3	6.5	7	3	2	1	1	1	1	0	2	0	0	3	0	2	0	56.2667
case179	0	2	20	5	3	4.3	7	3	2	1	1	1	1	0	2	1	0	3	0	2	0	68.9667
case180	0	2	70	8	2	7	7	3	2	1	1	1	0	0	2	0	0	3	0	2	1	72.3667
case181	5	2	80	8	2	4	7	3	2	1	1	0	1	0	2	0	0	3	0	2	1	72.2333
case182	0	1	10	8	2	5.5	7	3	2	2	2	1	0	1	2	1	0	3	0	2	1	70.9667
case183	0	1	10	2	2	10	7	3	3	1	1	1	0	0	1	0	0	3	2	0	1	68.9
case184	0	0	60	8	2	6.3	7	3	2	1	1	1	1	0	2	0	0	3	0	2	1	67.9333
case185	5	3	30	2	3	6	7	3	2	2	2	1	1	0	2	0	0	3	0	2	1	66.1
case186	0	2	30	7	3	4.4	7	3	2	1	1	1	1	1	2	1	0	3	0	0	1	65.6333
case187	0	3	80	8	2	6	7	3	2	2	2	1	0	1	2	0	0	3	0	2	0	8.9
case188	0	2	90	2	2	3	7	3	2	2	2	1	0	0	2	0	0	3	0	2	0	25.4667
case189	5	3	40	8	2	6.5	7	3	2	2	2	1	1	1	2	0	0	3	0	2	1	62.9
case190	0	2	30	8	2	5	7	3	2	1	1	1	0	0	2	1	0	3	0	2	1	61.9667
case191	0	2	10	6	2	5.6	9	4	2	2	2	1	1	0	2	1	0	3	#NULL!	2	0	59.7667
case192	0	0	10	7	3	7.5	9	4	5	2	2	1	1	0	2	#NULL!	0	3	0	2	0	14.1667
case193	5	3	30	2	3	6	9	4	2	1	1	0	0	0	2	1	0	3	0	2	1	74.3333
case194	5	2	10	7	3	5.5	9	4	2	1	1	1	0	0	2	3	0	3	0	2	0	14.3667
case195	5	3	10	7	2	8	10	4	2	2	2	1	0	1	2	#NULL!	0	3	0	2	1	73.8
case196	0	1	20	8	2	7	10	4	2	1	1	1	1	0	2	#NULL!	0	3	0	0	0	33.6667
case197	5	1	70	7	2	5.5	9	4	2	2	2	1	0	0	2	1	0	3	0	2	0	28.1333
case198	0	3	70	7	3	4.5	9	4	2	1	1	1	1	0	2	0	0	3	0	2	0	21
case199	5	2	10	7	3	9	9	4	2	1	1	1	0	0	2	0	0	3	0	2	1	72.7
case200	5	1	40	2	3	5	9	4	1	1	1	1	1	0	2	1	0	3	0	2	0	39.3667
case201	5	1	10	6	3	5	9	4	2	1	1	0	1	1	2	1	0	3	0	2	0	37.5333
case202	0	1	50	7	2	5	10	4	2	1	1	0	0	0	1	2	0	3	0	2	1	65.1667
case203	5	2	20	2	2	6	9	4	5	1	1	0	0	0	2	0	0	3	0	2	1	64.7333
case204	5	1	10	4	2	4.5	7	3	3	2	2	1	1	0	2	0	1	4	0	2	0	3.53333
case205	0	1	70	2	3	6.5	7	3	2	2	2	1	1	1	2	1	1	4	0	0	0	0.6
case206	0	1	20	8	2	7	7	3	2	2	2	1	1	0	2	0	1	4	0	2	0	19.3
case207	5	1	70	3	3	5	7	3	1	2	2	1	1	0	2	1	1	4	0	2	0	25.8
case208	0	1	10	6	2	5	7	3	2	0	0	1	1	1	2	1	1	4	0	2	0	20.9
case209	5	3	80	8	2	5.5	7	3	2	2	2	1	1	1	2	1	1	4	0	2	0	37.8333
case210	0	1	20	8	3	5.8	7	3	2	1	1	1	1	0	2	0	1	4	0	2	1	61.6333
case211	5	3	10	7	3	10	9	4	2	2	2	1	1	1	2	1	1	4	0	2	0	5.36667
case212	5	1	90	7	2	11	9	4	2	1	1	1	1	0	2	1	1	4	0	0	0	1.36667
case213	0	0	40	3	3	8.5	9	4	6	2	2	1	0	1	2	0	1	4	0	0	0	7.1
case214	0	0	10	8	3	5.5	10	4	2	2	2	1	1	1	2	1	1	4	0	2	0	26.9
case215	0	2	30	3	3	10	9	4	3	0	0	0	0	0	2	0	1	4	2	0	0	1.86667
case216	0	2	70	8	3	11.5	9	4	3	2	2	1	1	1	2	0	1	4	0	2	0	10.2333
case217	0	1	10	7	2	8	9	4	2	2	2	1	1	0	2	1	1	4	0	0	0	3.5
case218	5	2	10	1	3	6.5	9	4	3	2	2	1	0	1	2	1	1	4	0	2	0	16.0333
case219	0	1	50	7	3	6	9	4	2	2	2	1	1	0	2	0	1	4	0	2	1	63.1333
case220	70	2	70	7	1	1.9	4	0	1	0	0	0	0	0	1	0	0	0	0	0	1	73.1667
case221	60	3	10	8	1	2	5	1	2	0	0	0	0	0	1	3	0	1	0	0	1	84.6
case222	50	3	10	3	1	4	5	1	2	0	0	1	0	0	1	3	0	1	0	0	1	76.5667
case223	80	4	60	7	2	1.8	5	1	2	0	0	0	0	0	1	0	0	1	0	0	1	74.7
case224	80	3	20	8	1	2	5	1	2	0	0	0	0	0	2	3	0	1	0	0	1	69.4333
case225	20	1	80	7	1	3.5	5	1	1	0	0	0	0	0	2	0	0	1	0	0	1	62.5667
case226	80	2	10	8	2	4.5	6	2	2	0	0	0	0	0	1	1	0	1	0	0	1	84.3667
case227	50	1	70	8	2	3.5	6	2	2	0	0	0	0	0	1	2	0	1	0	0	1	11.0333
case228	20	0	10	8	2	5	6	2	2	0	0	0	0	0	1	0	0	1	0	0	1	82.9
case229	10	2	60	6	2	3	6	2	2	0	0	0	0	0	1	1	0	1	0	0	1	82.1667
case230	60	2	20	2	2	2.2	6	2	2	0	0	0	0	0	1	2	0	1	0	0	1	79.4667
case231	20	2	70	2	1	3	6	2	2	0	0	0	0	0	1	1	0	1	0	0	0	34.5
case232	10	2	70	8	3	2.1	6	2	2	0	0	0	0	0	1	0	0	1	0	0	1	76.9
case233	90	4	90	7	2	3.2	6	2	2	0	0	0	0	0	1	0	0	1	0	0	1	74.2333
case234	30	3	10	8	2	2.5	6	2	2	0	0	0	0	0	1	#NULL!	0	1	0	0	1	74.1
case235	60	2	50	8	1	3.3	6	2	2	0	0	0	0	0	2	0	0	1	0	0	1	73.8667
case236	60	4	10	7	3	3.3	6	2	2	0	0	1	0	0	2	0	0	1	0	0	1	73.5333
case237	70	2	50	8	2	5	6	2	2	0	0	1	0	0	2	2	0	1	0	0	1	72
case238	40	2	20	8	2	2.5	6	2	2	0	0	0	0	0	2	0	0	1	0	0	1	72
case239	80	3	70	8	2	2.5	6	2	2	0	0	0	0	0	2	1	0	1	0	0	1	71.7667
case240	90	3	10	7	2	2	6	2	2	0	0	0	0	0	1	0	0	1	0	0	1	69.2
case241	80	2	60	7	2	2.5	6	2	2	0	0	0	0	0	2	1	0	1	0	0	1	69.1
case242	80	2	90	8	3	2.5	6	2	2	0	0	0	0	0	2	1	0	1	2	0	0	3.06667
case243	40	4	60	7	1	1.4	6	2	2	0	0	0	0	0	2	0	0	1	0	0	1	65.1333
case244	30	3	40	7	2	2	6	2	2	0	0	1	0	0	1	0	0	1	0	0	1	62.1
case245	10	3	10	7	1	2.3	6	2	2	0	0	1	0	0	1	0	0	1	0	0	1	61.8667
case246	50	2	10	8	2	2.2	6	2	2	0	0	1	0	0	2	1	0	1	0	0	1	61.2667
case247	50	3	10	8	2	1.6	6	2	2	0	0	1	0	0	2	0	0	2	#NULL!	2	1	67.7
case248	20	2	70	3	2	3.5	7	3	1	0	0	0	1	0	2	3	0	2	0	0	1	44.5667
case249	60	3	10	4	3	4.5	7	3	2	0	0	1	0	0	2	1	0	2	0	0	1	40.6333
case250	50	2	60	8	2	4.5	7	3	2	0	0	0	0	0	1	1	0	2	0	0	1	84.6
case251	80	1	90	8	2	5.5	7	3	2	0	0	1	0	0	2	3	0	2	0	0	1	0.933333
case252	60	4	20	8	2	7.5	7	3	2	0	0	1	0	1	1	2	0	2	0	0	1	11
case253	10	3	80	8	2	8.5	7	3	2	0	0	0	0	1	2	0	0	2	0	2	0	52.1333
case254	10	0	10	1	2	11	7	3	3	0	0	0	0	0	2	2	0	2	2	2	1	83.4333
case255	10	0	50	8	2	7	7	3	2	0	0	0	0	0	2	1	0	2	0	2	1	83.1
case256	60	4	60	8	2	6.5	7	3	2	0	0	0	0	0	2	1	0	2	0	0	1	32.7
case257	10	2	70	7	2	6.5	7	3	2	0	0	1	0	0	2	0	0	2	0	2	1	82.2667
case258	70	3	80	7	3	5	7	3	2	0	0	0	0	0	1	1	0	2	0	0	1	81.7
case259	10	0	80	2	2	6	7	3	2	0	0	1	1	0	2	0	0	2	0	2	1	80.8667
case260	60	2	10	8	2	4.4	7	3	1	0	0	0	0	0	2	0	0	2	0	2	1	80.1667
case261	90	3	20	8	2	4.5	7	3	2	0	0	0	1	0	2	2	0	2	0	2	1	79.8333
case262	60	3	10	7	2	6	7	3	2	0	0	1	1	0	2	0	0	2	0	2	1	79.2333
case263	10	2	70	6	2	5	7	3	2	0	0	1	0	0	2	0	0	2	0	2	1	79.1333
case264	20	1	80	8	2	4.5	7	3	2	0	0	0	1	1	2	1	0	2	0	2	1	78.9
case265	40	3	70	7	3	4.9	7	3	2	0	0	0	0	0	2	0	0	2	0	0	1	78.7333
case266	20	4	40	7	2	3.3	7	3	2	0	0	0	0	0	2	0	0	2	0	2	1	78.4667
case267	70	3	10	3	2	5	7	3	2	0	0	0	0	0	1	0	0	2	2	2	1	77.2667
case268	60	2	80	7	1	6.5	7	3	2	0	0	1	0	0	2	2	0	2	0	0	0	15.7667
case269	60	1	50	7	2	3.1	7	3	2	0	0	0	0	0	1	0	0	2	0	2	1	33.7333
case270	70	2	60	6	2	1.8	7	3	2	0	0	0	0	0	2	0	0	2	0	2	1	75.0333
case271	10	4	40	8	3	3.5	7	3	2	0	0	1	0	0	2	0	0	2	0	2	1	74.3
case272	80	3	70	8	3	3.3	7	3	2	0	0	0	1	0	2	0	0	2	0	2	0	28.2667
case273	60	2	20	7	2	6.5	7	3	2	0	0	0	0	0	2	0	0	2	0	2	1	73.1667
case274	50	4	50	7	3	4.2	7	3	2	0	0	0	0	0	2	0	0	2	0	0	1	76.2
case275	10	2	60	2	2	3.6	7	3	2	0	0	0	0	0	2	0	0	2	0	2	1	72.4333
case276	10	2	40	7	2	6	7	3	2	0	0	0	0	0	2	0	0	2	0	2	1	72.2333
case277	10	2	20	6	2	5	7	3	2	0	0	1	0	0	2	1	0	2	0	0	1	71.7667
case278	10	1	80	8	2	8	7	3	2	0	0	0	0	0	2	1	0	2	0	2	1	70.6
case279	40	3	70	2	2	3	7	3	2	0	0	1	0	0	2	1	0	2	0	2	1	70.5
case280	60	3	60	8	2	4.5	7	3	2	0	0	0	1	0	2	0	0	2	0	2	1	70.5
case281	60	2	70	8	2	4	7	3	2	0	0	1	0	0	2	3	0	2	0	2	1	70.0333
case282	40	3	10	7	2	4	7	3	2	0	0	0	0	0	1	0	0	2	0	2	1	69.4333
case283	60	1	70	7	2	4.2	7	3	2	0	0	1	0	0	2	0	0	2	0	2	1	68.9667
case284	70	3	80	7	2	5	7	3	2	0	0	0	0	0	2	1	0	2	0	2	1	68.9667
case285	50	2	70	7	2	3.7	7	3	2	0	0	0	0	0	2	2	0	2	0	2	1	68.7333
case286	60	2	30	3	3	7	7	3	2	0	0	0	0	0	2	0	0	2	0	2	1	67.7
case287	50	2	50	4	2	2	7	3	2	0	0	1	0	0	2	0	0	2	0	2	1	65.2333
case288	10	3	80	2	3	7	7	3	2	#NULL!	0	0	0	0	2	0	0	2	0	0	1	18.5
case289	50	3	60	2	2	3	7	3	2	0	0	0	0	0	2	0	0	2	0	0	1	64.7333
case290	60	4	40	7	2	3.7	7	3	2	0	0	1	1	0	2	0	0	2	0	2	0	16.8
case291	10	1	70	7	2	5	7	3	1	0	0	0	0	0	2	0	0	2	0	2	1	62.5667
case292	80	3	80	8	2	4.5	7	3	2	0	0	1	0	0	2	0	0	2	0	0	1	61.4
case293	50	1	80	8	3	11	10	4	2	0	0	1	0	1	2	2	0	2	0	0	1	83.5667
case294	10	4	40	7	2	7	10	4	2	0	0	0	0	0	2	2	0	2	0	2	1	66.3
case295	30	3	60	7	2	3.5	6	2	2	1	1	1	1	1	2	0	0	3	0	0	1	0.833333
case296	80	4	30	7	2	3.5	6	2	2	1	1	0	0	0	2	1	0	3	0	2	1	0.833333
case297	10	2	20	8	3	3.8	6	2	2	1	1	0	0	0	2	2	0	3	0	2	1	74.8
case298	90	3	50	8	2	2.5	6	2	2	1	1	0	0	0	2	1	0	3	0	2	1	74
case299	70	3	20	8	1	2	6	2	2	1	1	0	0	0	2	2	0	3	0	2	1	71.0667
case300	70	3	90	7	2	2.5	6	2	2	2	2	1	1	0	2	0	0	3	0	2	1	62.6
case301	20	3	10	8	2	5.5	7	3	2	1	1	1	1	0	2	2	0	3	0	2	1	84.7333
case302	10	0	10	8	3	2.5	7	3	2	2	2	1	1	0	1	1	0	3	0	3	1	82.4
case303	10	2	20	8	3	6	7	3	2	1	1	1	0	0	2	1	0	3	0	2	0	33.3
case304	50	2	70	7	3	4.5	7	3	2	1	1	0	1	0	2	1	0	3	0	2	1	81.7
case305	10	3	10	4	2	6	7	3	2	1	1	1	0	0	2	1	0	3	0	0	1	80.8667
case306	30	0	10	7	2	7	7	3	2	2	2	1	1	0	2	0	0	3	0	2	1	80.8667
case307	60	2	10	7	2	5	7	3	2	1	1	1	0	0	2	1	0	3	0	2	1	79.9333
case308	10	0	60	5	2	3.3	7	3	3	2	2	1	0	0	2	2	0	3	0	2	1	79.4
case309	30	3	10	7	3	2.5	7	3	2	1	1	0	0	0	2	0	0	3	0	2	1	21.1333
case310	10	1	20	7	2	6	7	3	2	1	1	0	1	0	2	1	0	3	0	2	1	75.7
case311	30	2	20	8	2	5	7	3	2	1	1	1	1	1	2	0	0	3	0	0	0	65.7
case312	60	3	80	7	3	3.1	7	3	2	1	1	0	0	0	2	1	0	3	0	2	1	74.2667
case313	40	3	80	7	2	6.5	7	3	2	1	1	0	0	0	2	2	0	3	0	2	0	48.6333
case314	90	4	50	7	2	2.8	7	3	2	1	1	1	0	1	2	1	0	3	0	2	1	75.2667
case315	40	3	90	7	2	3.2	7	3	2	1	1	0	0	0	2	0	0	3	0	2	1	74.8
case316	20	2	10	7	2	4	7	3	2	1	1	0	0	0	2	0	0	3	0	2	0	62.6333
case317	50	2	30	8	3	3.5	7	3	2	1	1	1	0	0	2	1	0	3	0	2	1	72.1333
case318	30	3	80	7	2	7	7	3	2	2	2	1	0	1	2	0	0	3	0	2	1	72
case319	40	3	50	7	2	4	7	3	2	1	1	1	0	0	2	0	0	3	0	2	1	70.0333
case320	20	1	50	4	3	3.5	7	3	2	1	1	1	0	1	2	1	0	3	0	2	1	69.9
case321	30	2	10	7	3	6.8	7	3	2	2	2	1	0	1	2	2	0	3	0	2	1	69.2
case322	10	1	10	7	2	4.5	7	3	2	1	1	0	0	1	2	0	0	3	0	2	1	69.1
case323	20	3	10	8	2	2.3	7	3	2	1	1	0	0	0	2	1	0	3	0	2	1	68.2667
case324	10	2	10	4	3	3	7	3	2	1	1	1	1	0	2	1	0	3	0	2	1	67.1
case325	10	1	80	8	2	3	7	3	1	2	2	1	0	0	2	3	0	3	0	2	1	66.8
case326	50	3	70	8	2	5.5	7	3	2	2	2	1	0	0	2	1	0	3	0	2	1	66.6333
case327	30	2	10	7	3	4.5	7	3	2	1	1	1	0	1	2	1	0	3	0	0	0	25.7
case328	20	1	10	7	2	4.2	7	3	2	1	1	1	1	0	2	2	0	3	0	2	1	66.5333
case329	10	2	20	8	2	4.3	7	3	2	2	2	1	1	1	2	1	0	3	0	2	1	66.5333
case330	60	3	70	2	2	7	7	3	2	1	1	0	0	0	2	1	0	3	0	2	1	66.4
case331	80	3	40	7	3	2.5	7	3	2	1	1	0	0	0	2	0	0	3	0	2	1	65.4
case332	80	4	30	8	3	5.5	7	3	2	2	2	1	0	1	2	0	0	3	0	2	1	65
case333	50	3	90	7	2	2.5	7	3	2	1	1	1	0	0	2	1	0	3	0	2	1	62.9
case334	70	4	40	7	2	6	7	3	2	2	2	1	0	0	2	0	0	3	0	2	1	62.6667
case335	50	3	30	7	2	5	7	3	2	1	1	0	0	0	2	0	0	3	0	2	1	62.5667
case336	30	3	20	2	3	10	7	3	3	2	2	1	0	0	2	0	0	3	2	0	0	16.2
case337	60	3	80	8	2	5.5	7	3	2	2	2	1	0	0	2	1	0	3	0	2	0	36.0667
case338	10	3	60	8	3	4.2	7	3	2	2	2	1	1	0	2	1	0	3	0	2	1	61.6333
case339	30	2	90	8	3	4	7	3	2	2	2	1	1	1	2	0	0	3	0	2	1	61.4
case340	70	4	50	7	2	4.5	7	3	2	2	2	1	1	0	2	2	0	3	0	2	1	61.0333
case341	70	3	20	2	2	4	7	3	2	1	1	0	0	0	2	1	0	3	0	2	1	61.0333
case342	80	1	10	8	2	6.5	7	3	1	1	1	0	0	0	2	1	0	3	2	2	1	61.0333
case343	50	2	80	7	3	3.5	7	3	2	1	1	1	1	0	2	1	0	3	0	2	1	60.9333
case344	60	2	10	8	2	3	7	3	2	1	1	1	0	0	2	1	0	3	0	0	1	60.9333
case345	10	1	80	8	3	8.3	10	4	3	2	2	1	1	1	2	#NULL!	0	3	0	2	0	9.36667
case346	10	2	80	8	3	4	9	4	2	1	1	1	1	0	2	1	0	3	0	2	1	69.2
case347	20	3	10	7	2	1	7	3	2	0	0	1	0	0	2	2	1	4	0	2	1	79.7
case348	30	4	70	8	2	6	7	3	2	2	2	1	1	1	2	0	1	4	0	2	0	26.9
case349	30	4	10	7	2	4.5	7	3	2	2	2	1	0	0	2	1	1	4	0	2	1	73.6333
case350	20	3	80	7	2	5	7	3	2	1	1	1	0	0	2	1	1	4	0	2	0	61.6667
case351	60	4	80	8	3	4.5	7	3	2	1	1	0	0	0	2	0	1	4	#NULL!	2	0	37.0333
case352	30	2	60	7	3	6.1	7	3	2	1	1	1	1	1	2	1	1	4	0	2	0	10.6333
case353	10	2	20	2	2	4	7	3	2	2	2	1	0	1	2	0	1	4	0	2	0	26.9333
case354	30	3	90	7	3	10	7	3	2	2	2	1	1	0	1	1	1	4	#NULL!	2	1	70.5
case355	60	2	80	8	2	7	7	3	2	2	2	1	1	1	2	0	1	4	0	0	0	2.36667
case356	70	2	70	8	2	6	7	3	2	2	2	1	0	1	2	0	1	4	0	2	1	67.5667
case357	10	2	10	7	3	5.5	7	3	2	2	2	1	0	1	2	1	1	4	0	2	1	67.4667
case358	10	3	10	8	2	4	7	3	2	2	2	0	1	1	2	0	1	4	0	2	0	32.7667
case359	20	2	60	2	3	2.2	7	3	2	0	0	1	1	0	2	0	1	4	0	2	1	63.1333
case360	70	4	70	8	2	8	7	3	2	2	2	1	1	1	2	0	1	4	0	2	0	29.2333
case361	10	2	10	8	2	6.8	7	3	2	1	1	0	0	1	2	1	1	4	0	2	0	10.1
case362	60	3	50	6	3	6.5	9	4	2	2	2	1	1	0	2	1	1	4	0	0	0	8.8
case363	10	2	10	8	2	5.5	9	4	2	1	1	1	1	1	2	0	1	4	0	2	1	84.3667
case364	40	3	80	7	2	4.3	9	4	2	1	1	1	1	1	2	1	1	4	0	2	0	23.9
case365	10	3	10	8	3	5.5	10	4	2	1	1	1	1	0	2	1	1	4	0	2	0	26.3
case366	10	2	60	8	2	7.5	10	4	2	2	2	1	1	1	2	1	1	4	0	2	1	71.9333
case367	40	4	30	3	3	4.7	9	4	3	2	2	1	1	1	2	0	1	4	0	2	0	13.2667
