# Supplementary material for: Favorable prognosis in colorectal cancer patients with co-expression of c-MYC and ß-catenin
Source: BMC Cancer. 2016 Sep 13;16(1):730. doi: 10.1186/s12885-016-2770-7 (PMC5020485; doi:10.1186/s12885-016-2770-7)
Supplement: Additional file 4: — Raw data of c-MYC and ß-catenin status obtained from cohort2. (XLSX 21 kb) [file 12885_2016_2770_MOESM4_ESM.xlsx]

## Sheet: Sheet1
R1	IHC	RNA	bcateninnucleus	B1	IHC_A	RNA_A	bcateninnucleus_A	A	IHC_B	RNA_B	bcatenin	LN	IHC_C	RNA_C	bcatenin_A
case1	0	1	0	case1	10	1	0	case1	0	1	0	case1	0	1	0
case2	0	2	5	case2	10	1	0	case2	0	1	0	case2	5	2	0
case3	0	2	0	case3	0	1	10	case3	0	0	5	case3	0		5
case4	0	3	10	case4	10	1	10	case4	0	2	0	case4	0	3	10
case5	0	2	5	case5	0	1	5	case5	0	1	0	case5	0	1	5
case6	0	3	5	case6	5	3	10	case6	0	2	0	case6	10	2	10
case7	0	3	5	case7	10	1	5	case7	0	1	0	case7	10	2	10
case8	0	2	0	case8	5	0	0	case8	10	2	0	case8	0	2	0
case9	30	2	20	case9	5	1	10	case9	0	1	0	case9	0		5
case10	0	3	0	case10	10	3	5	case10	70	3	10	case10	0	3	0
case11	0	2	0	case11	10	1	5	case11	20	1	20	case11	0	2	0
case12	10	1	5	case12	5	2	5	case12	10	3	0	case12	70	2	10
case13	0	4	5	case13	0	1	5	case13	0	2	0	case13	20	3	0
case14	0	3	0	case14	0	2	0	case14	0	2	0	case14	40	3	0
case15	0	2	0	case15	10	1	10	case15	0	1	0	case15	50	2	0
case16	0	2	70	case16	5	2	10	case16	40	3	40	case16	30	3	10
case17	0	2	30	case17	5	2	10	case17	0	2	30	case17	5	2	70
case18	0	4	10	case18	5	1	10	case18	10	3	30	case18	10	3	60
case19	30	2	60	case19	0	2	10	case19	0	2	80	case19	10	2	80
case20	0	1	0	case20	10	1	0	case20	0	1	0	case20	50	2	30
case21	10	2	10	case21	10	3	10	case21	0	1	0	case21	70	1	20
case22	40	3	90	case22	0	1	0	case22	0	2	0	case22	30	2	80
case23	0	2	20	case23	10	2	10	case23	0	1	20	case23	30	2	60
case24	0	1	0	case24	0	1	0	case24	0	2	0	case24
case25	70	1	40	case25	10	1	5	case25	0	2	0	case25
case26	20	1	10	case26	0	2	0	case26	0	2	0	case26
case27	0	2	5	case27	0	1	5	case27	0	1	0	case27
case28	0	3	5	case28	0	3	5	case28	0	1	0	case28
case29	10	2	5	case29	10	2	10	case29	5	2	10	case29
case30	5	2	5	case30	0	1	0	case30	0	1	0	case30
case31	60	4	80	case31	0	2	0	case31	0	2	0	case31
case32	60	3	80	case32	10	3	10	case32	0	3	5	case32
case33	20	4	10	case33	10	2	5	case33	0	1	0	case33
case34	20	3	70	case34	0	3	10	case34	0	3	10	case34
case35	0	1	20	case35	10	2	10	case35	50	1	10	case35
case36	20	3	0	case36	10	2	10	case36	20	3	0	case36
case37	70	3	10	case37	10	2	5	case37	40	2	10	case37
case38	0	1	0	case38	10	2	0	case38	10	1	60	case38
case39	5	1	0	case39	0	0	0	case39	0	2	20	case39
case40	10	2	5	case40	10	2	10	case40	30	2	60	case40
case41	0	1	5	case41	20	2	5	case41	0	1	0	case41	0	2	0
case42	10	1	10	case42	60	2	10	case42	0	2	0	case42	0		0
case43	50	2	20	case43	20	2	10	case43	0	2	0	case43	10	1	0
case44	40	4	10	case44	70	3	10	case44	0	2	20	case44	10	1	10
case45	0	2	10	case45	20	2	10	case45	60	2	40	case45	0	2	0
case46	20	2	10	case46	60	2	5	case46	80	2	20	case46	5	0	0
case47	20	1	0	case47	20	0	5	case47	0	1	0	case47	30	2	10
case48	40	1	0	case48	20	2	5	case48	0	3	0	case48	40	2	0
case49	0	2	0	case49	30	2	5	case49	10	2	10	case49	40	2	10
case50	30	2	5	case50	90	2	10	case50	0	3	0	case50	90	3	5
case51	20	1	5	case51	20	1	5	case51	40	3	5	case51	20	2	10
case52	0	2	0	case52	20	3	5	case52	80	2	10	case52	70	3	0
case53	80	2	10	case53	40	3	5	case53	70	3	0	case53	20	3	0
case54	30	3	10	case54	70	2	5	case54	70	3	10	case54	40	3	0
case55	0	3	10	case55	20	1	5	case55	0	1	0	case55	60	1	30
case56	0	2	0	case56	50	3	10	case56	0	3	0	case56	90	3	60
case57	10	4	5	case57	30	4	5	case57	0	3	0	case57	80	3	80
case58	20	4	10	case58	20	2	10	case58	0	1	0	case58	70	2	60
case59	50	3	40	case59	30	2	10	case59	20	2	0	case59	70	3	70
case60	10	4	50	case60	30	3	10	case60	20	3	30	case60	90	3	90
case61	5	1	5	case61	40	1	10	case61	10	1	5	case61
case62	20	2	80	case62	60	1	0	case62	5	2	0	case62
case63	50	4	20	case63	20	3	10	case63	0	1	0	case63
case64	0	1	0	case64	20	1	10	case64	20	1	0	case64
case65	0	3	0	case65	50	3	10	case65	20	1	0	case65
case66	70	3	5	case66	40	2	10	case66	40	4	0	case66
case67	30	2	40	case67	40	3	10	case67	70	1	10	case67
case68	50	4	20	case68	60	3	10	case68	80	3	30	case68
case69	0	1	0	case69	10	1	20	case69	0	1	10	case69	0	2	0
case70	0	4	0	case70	10	3	30	case70	0	4	10	case70	5	4	0
case71	5	2	50	case71	10	2	60	case71	5	2	40	case71	0	0	0
case72	30	1	60	case72	10	2	40	case72	80	3	70	case72	0	1	10
case73	10	2	10	case73	10	2	20	case73	60	2	20	case73	0	2	0
case74	0	4	40	case74	10	3	50	case74	0	3	0	case74	10	3	50
case75	70	4	90	case75	5	3	80	case75	0	2	5	case75	5	3	50
case76	0	3	80	case76	0	2	70	case76	10	2	30	case76	5	2	70
case77	0	2	10	case77	0	3	60	case77	0	1	20	case77	0	1	70
case78	0	2	70	case78	0	2	20	case78	0	1	0	case78	20	2	60
case79	0	3	80	case79	0	4	80	case79	0	3	20	case79	30	3	80
case80	0	2	90	case80	5	2	30	case80	0	2	80	case80	20	2	70
case81	0	2	20	case81	0	1	60	case81	0	2	40	case81	20	1	70
case82	10	1	40	case82	10	2	30	case82	20	3	30	case82	60	1	70
case83	0	2	60	case83	0	3	60	case83	80	3	80	case83	30	3	90
case84	0	2	80	case84	0	2	60	case84	30	2	70	case84	70	2	80
case85	0	2	10	case85	10	0	80	case85	70	3	30	case85	60	2	50
case86	20	3	20	case86	10	2	20	case86	60	3	60	case86	80	2	20
case87	40	4	90	case87	5	3	70	case87	20	1	30	case87	20	2	70
case88	30	2	70	case88	5	1	40	case88	20	2	30	case88	30	2	80
case89	20	2	50	case89	10	2	30	case89	30	3	60	case89	60	2	60
case90	0	2	40	case90	0	2	50	case90	10	2	30	case90			40
case91	0	3	10	case91	5	3	20	case91	0	2	10	case91
case92	20	4	60	case92	10	4	40	case92	0	3	5	case92
case93	20	3	70	case93	10	1	90	case93	0	1	0	case93
case94	10	3	70	case94	0	2	40	case94	30	3	0	case94
case95	5	3	80	case95	5	1	70	case95	0	2	20	case95
case96	0	3	20	case96	0	2	40	case96	0	2	40	case96
case97	20	3	30	case97	0	1	20	case97	0	1	30	case97
case98	20	2	80	case98	0	3	40	case98	0	1	70	case98
case99	0	1	80	case99	0	1	80	case99	30	2	30	case99
case100	0	2	60	case100	10	2	80	case100	30	3	60	case100
case101	30	3	5	case101	10	2	40	case101	50	3	50	case101
case102	20	3	10	case102	10	2	60	case102	30	2	30	case102
case103	0	2	0	case103	40	2	20	case103	0	2	0	case103	0	1	0
case104	10	1	30	case104	20	2	20	case104	0	2	80	case104	0	2	0
case105	40	4	10	case105	30	2	20	case105	30	3	30	case105	10	2	10
case106	20	2	20	case106	70	2	90	case106	5	0	0	case106	0	3	10
case107	10	3	80	case107	20	2	80	case107	0	2	10	case107	20	2	10
case108	5	2	5	case108	20	2	70	case108	5	1	0	case108	30	0	10
case109	20	3	40	case109	30	2	80	case109	0	3	10	case109	30	2	10
case110	30	2	60	case110	20	2	60	case110	0	3	60	case110	70	3	5
case111	0	1	5	case111	30	2	40	case111	30	3	20	case111	20	2	10
case112	30	3	10	case112	20	3	20	case112	70	3	70	case112	60	3	5
case113	30	2	10	case113	20	2	20	case113	70	2	50	case113	40	2	5
case114	50	4	80	case114	20	2	60	case114	0	2	10	case114	10	2	70
case115	0	1	90	case115	30	3	90	case115	5	3	80	case115	0	1	70
case116	60	3	90	case116	30	3	80	case116	0	3	70	case116	5	3	70
case117	5	2	60	case117	20	3	80	case117	30	2	60	case117	10	2	60
case118	10	4	80	case118	30	2	90	case118	0	0	0	case118	20	1	70
case119	10	3	10	case119	20	1	20	case119	5	4	5	case119	50	3	20
case120	10	3	10	case120	40	2	20	case120	5	2	5	case120	60	1	20
case121	10	4	30	case121	30	3	20	case121	0	2	0	case121	20	2	60
case122	60	3	5	case122	30	3	70	case122	5	4	10	case122	50	2	20
case123	40	2	60	case123	30	2	20	case123	0	1	0	case123	50	3	40
case124	80	3	80	case124	80	3	70	case124	0	2	0	case124	30	2	20
case125	0	2	60	case125	20	2	60	case125	20	2	0	case125	30	1	30
case126	5	3	5	case126	20	2	30	case126	80	2	10	case126	80	1	20
case127	30	4	10	case127	60	4	60	case127	20	2	0	case127	90	4	30
case128	30	3	90	case128	20	2	80	case128	30	2	10	case128	80	2	60
case129	0	3	30	case129	20	3	60	case129	10	3	30	case129	70	2	20
case130	10	4	80	case130	30	2	80	case130	0	1	40	case130	60	3	80
case131	5	3	80	case131	20	3	80	case131	0	2	70	case131	80	2	90
case132	5	2	70	case132	20	2	70	case132	10	1	60	case132	20	2	80
case133	10	3	70	case133	30	2	60	case133	10	2	30	case133	40	2	60
case134	20	2	70	case134	20	2	80	case134	10	2	40	case134	30	1	80
case135	20	3	80	case135	40	3	80	case135	5	2	20	case135	70	3	70
case136	20	2	70	case136	60	1	80	case136	0	1	70	case136	80	2	80
case137	90	3	80	case137	90	4	70	case137	0	3	30	case137	70	3	90
case138	0	1	60	case138	30	1	80	case138	80	3	80	case138	20	1	70
case139	10	3	30	case139	40	3	80	case139	40	3	70	case139	70	3	70
case140	10	2	80	case140	20	1	80	case140	60	2	90	case140	30	1	80
case141	20	4	90	case141	40	3	80	case141	40	3	70	case141	80	4	80
case142	50	4	90	case142	70	3	70	case142	80	3	30	case142	30	2	70
case143	60	2	5	case143	90	2	30	case143	70	2	20	case143	20	4	20
case144	70	4	60	case144	90	4	70	case144	30	3	20	case144	70	3	60
case145	60	2	20	case145	30	3	20	case145	30	3	40	case145	80	2	80
case146	20	3	60	case146	70	3	60	case146	70	4	60	case146	60	4	80
case147	20	3	70	case147	30	2	80	case147	70	1	80	case147	60	2	40
case148	70	2	90	case148	20	2	80	case148	80	3	70	case148	40	2	90
case149	70	3	90	case149	30	3	30	case149	20	3	70	case149	60	3	80
case150	5	1	10	case150	20	1	30	case150	10	2	10	case150
case151	5	3	40	case151	20	2	50	case151	0	2	0	case151
case152	5	3	20	case152	20	2	40	case152	0	2	5	case152
case153	10	3	10	case153	40	3	60	case153	0	3	5	case153
case154	0	2	5	case154	20	2	20	case154	0	1	0	case154
case155	5	3	60	case155	30	2	80	case155	0	2	10	case155
case156	30	3	60	case156	30	3	30	case156	0	3	0	case156
case157	30	4	80	case157	30	3	80	case157	0	2	0	case157
case158	20	4	10	case158	20	3	20	case158	0	3	0	case158
case159	70	3	30	case159	80	3	30	case159	0	2	10	case159
case160	60	3	60	case160	30	2	70	case160	0	4	0	case160
case161	0	4	80	case161	20	3	70	case161	30	2	5	case161
case162	0	2	80	case162	20	2	80	case162	5	1	60	case162
case163	5	3	60	case163	40	2	80	case163	10	2	90	case163
case164	10	4	50	case164	30	4	20	case164	5	4	60	case164
case165	60	3	90	case165	40	3	90	case165	5	3	90	case165
case166	20	2	60	case166	20	2	80	case166	0	1	30	case166
case167	50	2	60	case167	40	3	40	case167	0	3	60	case167
case168	10	3	70	case168	40	2	60	case168	20	3	30	case168
case169	5	3	70	case169	20	3	80	case169	30	3	20	case169
case170	60	2	60	case170	30	3	60	case170	60	3	30	case170
case171	20	2	90	case171	20	3	90	case171	70	3	70	case171
case172	80	3	90	case172	20	3	80	case172	30	2	70	case172
case173	30	3	60	case173	30	3	60	case173	90	3	90	case173
case174	60	2	60	case174	50	1	70	case174	90	3	60	case174
case175	50	3	70	case175	30	2	60	case175	90	3	70	case175
case176	80	2	80	case176	20	2	70	case176	90	3	80	case176
